# Supplementary material for: SaHsfA4c From Sedum alfredii Hance Enhances Cadmium Tolerance by Regulating ROS-Scavenger Activities and Heat Shock Proteins Expression
Source: Front Plant Sci. 2020 Feb 28;11:142. doi: 10.3389/fpls.2020.00142 (PMC7058639; doi:10.3389/fpls.2020.00142)
Supplement: Supplementary file 2 [file Table_1.xlsx]

## Sheet: Sheet1
	Table S1 List of the known Hsf proteins used in phylogenetic tree
	Species	Name	Accession number	Seqence
	Arabidopsis thaliana	AtHsfA4a	NP_193623.1	PPFLTKTYEMVDDSSSDSIVSWSQSNKSFIVWNPPEFSRDLLPRFFKHNNFSSFIRQLNTYGFRKADPEQWEFANDDFVRGQPHLMKNIHRRKPVHSHSLPNLQAQLNPLTDSERVRMNNQIERLTKEKEGLLEELHKQDEEREVFEMQVKELKERLQHMEKRQKTMVSFVSQVLEKPGLALNLSPCVPETNERKRRFP
	Arabidopsis thaliana	AtHsfA4c	NP_199383.1	PPFLTKTYEMVDDSSSDSVVAWSENNKSFIVKNPAEFSRDLLPRFFKHKNFSSFIRQLNTYGFRKVDPEKWEFLNDDFVRGRPYLMKNIHRRKPVHSHSLVNLQAQNPLTESERRSMEDQIERLKNEKEGLLAELQNQEQERKEFELQVTTLKDRLQHMEQHQKSIVAYVSQVLGKPGLSLNLENHERRKRRFQ
	Oryza sativa	OsHsfA4a	AK109856	PPFLSKTYEMVDDPSTDAVVGWTPAGTSFVVANQPEFCRDLLPKYFKHNNFSSFVRQLNTYGFRKVDPEQWEFANEDFIKGQRHRLKNIHRRKPIFSHSSHSQGAGPLTDNERKDYEEEIERLKSDNAALSSELQNNTLKKLNMEKRMQALEEKLFVVEDQQRSLISYVREIVKAPGFLSSFVQQQDHHRKKRRLP
	Oryza sativa	OsHsfA4d	AK100412	PPFLIKTYEMVEDAATNHVVSWGPGGASFVVWNPLDFSRDLLPKYFKHNNFSSFIRQLNTYGFRKIDPERWEFANEDFIRGHTHLLKNIHRRKPVHSHSLQNQINGPLAESERRELEEEINRLKYEKSILVADLQRQNQQQYVINWQMQAMEGRLVAMEQRQKNIVASLCEMLQRRGGAVSSSLLESDHFSKKRRVP
	Solanum lycopersicum	SlHsfA4a	XP_010317423.1	PPFIAKIYEMVDDPSTDPIVSWSLNNKSFIVRNPPDFARDLLPRYFKHNNFSSFIRQLNTYGFKKIDPEQWEFANEDFLRGQPHLLKNIYRRKPVHSHSVQNIHSLSSSALTESERQGYKEDIEKLKHENESLHLVLHRHKQDHQGLEMQMQVLNQRVQQVKDRQKNVLSTLARTINKPGLALSLMPQLEMNERKRRLP
	Solanum lycopersicum	SlHsfA4c	XP_004243245.1	PFLLKTYELVDDSYTNPVVSWSHNGRSFVVWNPPEFARDLLPKYFKHNNFSSFIRQLNTYGFRKVDPEQWEFANEDFLRGRRHLLKNIYRRKPIHSHSAAAGTGQSVAPLTDSERQEYEDEIERLKRENSLLQSSAENQLKFNGEYESGIKSMEQRLQNVAHRQGKLISLLAQLLQTPGFSSDFTQSASRKRRLL
	Lotus japonicus	LjHsfA4a	AFK40477.1	PFLNKCYDMVEDDSTDSIISWTEPSGHTFVISDITAFSVTLLPTYFKHNNFASFIRQLNIYGFRKVDTDRWEFANENFVRGQKHLLKNIRRRKHPHVTDQQKALPEHNNSDEPSREAPNHGLRKEVENLKSDRNSLMQELVHLSQHLESAESKMLVLSDRLQGMEKHQQQMLSFLVMVVQSPGFMVQLL
	Lactuca sativa	LsHsfA4c	XP_023766107.1	PPFLTKTYEMVDDPLTDHIVSWSHTGSSFVVWNPPEFASELLPKYFKHNNFSSFVRQLNTYGFRKIDPDQWGFANDEFLRGQRHLLKKIHRRKPIHSHSTPPQGSTPATLSPSERQEYEDDIQKLKHETNSLRLVLQRHKQENQEYEQNFATLRERVQXIQLRHKKTMSFLAQILEKPGFLESNTRKTVANNTYL
	Medicago truncatula	MtHsfA4a	XP_003629847.1	PPFLAKTYEMVDDRSSDPIVSWSASNKSFVVWNPPEFARVLLPRFFKHNNFSSFIRQLNTYGFRKVDPEQWEFANDDFLRGQPHLMKNIHRRKPVHSHSLHNLQAQAPLTESERQSMVDEIEKLKQDREQLLMETNRYQHDWETYEIQMHCSKDQLEKLEHKQQKMLSSVSEALQKPMIAVNLLPLAEAMERKRRLP
	Triticum aestivum	TaHsfA4a	ACN93796.2	PFLTKTYEMVDEPATDAVVAWTPSGTSFVVLSQADFCRDLLPKYFKHNNFSSFVRQLNTYGFRKVDPEQWEFANEEFIRDQRHRLKNIHRRKPIFSHSSHTQGAGPLADSERRDYEEEIERLKCDNASLKLQLERKKTDMESKMKVLEDKLFAIEGQQKNLISYVREIVNAPGFISSLIEQSDHHGKKRRLP
	Triticum aestivum	TaHsfA4c	AHZ44767	PFLIKTYEMVEDPATSRVVSWGPGGASFVVWNPPDFSRDLLPKYFKHNNFSSFIRQLNTYGFRKIDPERWEFANDDFIRGHMHLLKNIHRRKPVHSHSPQNQVNGPLAESERREYEEEISRLKHENSVLVAELQRQAQQQCGLSWLMQSLEERLLAMEQRQADVVASVRDIQQRRRGDVHPGQQTMLELEPTDHFSKKRRVP
	Triticum aestivum	TaHsfA4e	AHZ44768	PFLIKTYEMVEDPATSRVVSWGPGGASFVVWNPPDFSRDLLPKYFKHNNFSSFIRQLNTYGFRKIDPELWEFANDDFIRGHMHLLKNIHRRKPVHSHSPQNQVNGPLAESERREYEEEISRLKHENGLLVAELQRQAQQQCGLSWLMQSLEDRLTAMEQRQANVVASVRDTLQRRRGGVHPRQETMMLELEPTDHFSKKRRVP
	Phaseolus acutifolius	PaHsfA4a	AAL12248.1	PPFLAKTYEMVDDLSTNSIVSWSVSSKSFIVWNPPEFARDLLPRFFKHNNFSSFIRQLNTYGFKKIDPEQWEFANDDFVRGQPHLMKNIHRRKPVHSHSLQNLQAQGPLGDSERQGFTDGIEKLKRDKERLLVELQKFQHEWQTYEIQIHCSNDRLEKLEQKQHKMVSSISHVLQKPVLAVNILPLTETMDRKRRLP
	Zea mays	ZmHsfA4a	CAA58117.1	PPFLSKTYEMVDDPATDAVVAWTPLGTSFVVANQAEFWRDLLPKYFKHNNFSSFVRQLNTYGFKKIDPEQWEFANDDFIRGQQHRLKNIHRRKPIFSHSSHTQGSGPLPDTERRDYEEEIERLKCDNAALTSELEKNAQKKLVTEKRMQDLEDKLIFLEDRQKNLMAYVRDIVQAPGSFSSFVQQPDHHGKKRRLP
	Carica papaya	CpHsfA4a	XP_021890826.1	PPFLSKTYDMVDDPSTDSIVSWSQGNKSFTVWNPPEFARDLLPRFFKHNNFSSFIRQLNTYGFRKIDPEQWEFANDDFVRGQPHLLKNIHRRKPVHSHSLQNLHGQTALSESERQSLKDEIEKLKGDKELLLLELQRHEQEQQGFDSQMQLIKERLQHMEQRQRKMVSFVAQVLQKPGLSFITPQLETNDRKRRLP
	Hevea brasiliensis	HbHsfA4c	XP_021689590.1	PFLIKTYEMIDDPLTNSVVSWSQSGCSFVVWNPPEFAQDLLPKYFKHNNFSSFVRQLNTYGFRKIDPDQWEFANEEFIRGQRHLLSNIRRRKPIHSHSMQNQVNNSPMTETEKREYEEKINRLKHEKSLLQLELQRHESEKQAFGCQIMSLGERLQGLERRQIQLVSFLAQIAKKPGFASIFMQQSEYHSKKRRLI
	Hordeum vulgare subsp. Vulgare	HvHsfA4b	AEB26589.1	PPFLIKTYEMVDEPATDAVVAWTPSGTSFVVFSQADFCRDLLPKYFKHNNFSSFVRQLNTYGFRKVDPEQWEFANEEFIRDQRHRLKNIHRRKPIFSHSSHTQGAGPLADSERRDYEEEIERLKCENASLNLQLERKKTDMDSKMKALE
	Sorghum bicolor	SbHsfA4b	XP_002456359.1	PPFLSKTYEMVDDPATDAVVAWTPPGTSFVVANQAEFCRDLLPKYFKHNNFSSFVRQLNTYGFRKIDPEQWEFANEDFIRGQQHRLKNIHRRKPIFSHSSHTGSGPLADTERRDYEEEIERLKSDNAALTSELENNAQKKLVTEKRMQDLEDKLIFLEDRQKNLMAYVRDIVQAPGFLASFVQQPDHHGKK
