# Supplementary material for: SaHsfA4c From Sedum alfredii Hance Enhances Cadmium Tolerance by Regulating ROS-Scavenger Activities and Heat Shock Proteins Expression
Source: Front Plant Sci. 2020 Feb 28;11:142. doi: 10.3389/fpls.2020.00142 (PMC7058639; doi:10.3389/fpls.2020.00142)
Supplement: Supplementary file 3 [file Table_2.xlsx]

## Sheet: Sheet1
		Table S2 Primer sequences used in this study
		Gene	Sequence (5'-3')	Function
		SaUBC9-RTF	TGGCGTCGAAAAGGATTCTGA	qRT-PCR
		SaUBC9-RTR	CCTTCGGTGGCTTGAATGGATA
		SaTUB9-RTF	TTATGGCGATTCCGAGCTTCA
		SaTUB9-RTR	ATTATTTCCAGCGCCGGATTG
		SaHsfA4c-RTF	TTAGAGGGCAGAGGCACCTA
		SaHsfA4c-RTR	CCTACCCCTGTCCATAAGCA
		SaUBC9n-RTF	TGGCGTCGAAAAGGATTCTGA
		SaUBC9n-RTR	CCTTCGGTGGCTTGAATGGATA
		SaTUB9n-RTF	TTATGGCGATTCCGAGCTTCA
		SaTUB9n-RTR	ATTATTACCAGCACCAGACTG
		SaHsp18.1(1)n-RTF	AGCGGAGAGAGGAGTAAGGA
		SaHsp18.1(1)n-RTR	CTGTTCCACTTTCGGCACAG
		SaHsp22(1)n-RTF	CGTCGTTTCACTCTCTCCGA
		SaHsp22(1)n--RTR	TCCGGCAACCTAAACTGTCT
		SaHsp23.6n--RTF	GCCTGAGCCAAGTTCTGAAC
		SaHsp23.6n--RTR	TCATCTGTCTCCTGCTCACC
		SaHsp70(1)n-RTF	ACCAGGATCAGCAGACAACA
		SaHsp70(1)n-RTR	GCTCAGTCTACCCTTGTCGT
		SaHsp90n-RTF	CAGAGGCCAAGAGAGCAGTA
		SaHsp90n-RTR	TGGACTGACTTCTGCTTCGT
		SaHsp101n-RTF	GAGGGTAGTGACGGAACTGT
		SaHsp101n-RTR	TTCACGCTCTGACCAGGAAT
		SaPODn-RTF	TACAATCGAATGGCACGCTG
		SaPODn-RTR	AAGCTCCGGTGTGACGTAAT
		SaAPXn-RTF	CGCTCTCCGGAGGCCACACA
		SaAPXn-RTR	CCTTGTCAGTTGGCAATTGT
		SaCATn-RTF	AACAGCTTGCGTTTTGTCCT
		SaCATn-RTR	GGTGAGCACATTTTGGAGCA
		AtActin-RTF	GCACCCTGTTCTTCTTACCG
		AtActin-RTR	AACCCTCGTAGATTGGCACA
		AtHsp18.1-RTF	GGGAAGTTTATGAGAAGGTTTAGGTT
		AtHsp18.1-RTR	CAAGCCAAGAAAAAAACACAAACT
		AtHsp22RTF	ATGCTCGATATCCCCGGTTT
		AtHsp22-RTR	GCTTGGCCTTGACTGATTCC
		AtHsp23.6-RTF	GCTGAGCAGAGAGGATGTGA
		AtHsp23.6-RTR	ACTCCGTTCTTCATCTCCGC
		AtHsp70-RTF	GAAGAGGTGGATTAGAGCGTGTTTAGT
		AtHsp70-RTR	GACACAATACAAAGAAAAGACTCGCTA
		AtHsp90-RTF	ATTCACTCCTGATAGCCCGG
		AtHsp90-RTR	CACTCTCTGCCCTCACTTCA
		AtHsp101-RTF	AAAATGCAACCTTTTGGAGCC
		AtHsp101-RTR	TTCATAACCTCTGGACCTTTGAGAC
		SaHsfA4c-F	ATGGACGGATCACTGCAAG	Construction of expression vector
		SaHsfA4c-R	CTAAATTCTTTCCCTTGGAGTCA
