# Supplementary material for: SaHsfA4c From Sedum alfredii Hance Enhances Cadmium Tolerance by Regulating ROS-Scavenger Activities and Heat Shock Proteins Expression
Source: Front Plant Sci. 2020 Feb 28;11:142. doi: 10.3389/fpls.2020.00142 (PMC7058639; doi:10.3389/fpls.2020.00142)
Supplement: Supplementary file 4 [file Table_3.xlsx]

## Sheet: Table S2
Table S3 The list of genes in SaHsfA4c co-expression subnetwork
Gene name	Accession number in transcriptome database	Gene annotion
		COG_class	COG_class_annotation	GO_annotation	KEGG_annotation	Swissprot_annotation	TrEMBL_annotation	nr_annotation	nt_annotation
SaPRXB	Sedum_Unigene_BMK.56911	[O]	Posttranslational modification, protein turnover, chaperones	Biological Process: very long-chain fatty acid metabolic process (GO:0000038);; Biological Process: MAPK cascade (GO:0000165);; Biological Process: regulation of response to biotic stimulus (GO:0002831);; Molecular Function: peroxidase activity (GO:0004601);; Molecular Function: protein binding (GO:0005515);; Cellular Component: cytosol (GO:0005829);; Biological Process: protein targeting to memb…	K03386|1e-140|pop:POPTR_576525|peroxiredoxin (alkyl hydroperoxide reductase subunit C) [EC:1.11.1.15]	sp|Q96291|BAS1A_ARATH 2-Cys peroxiredoxin BAS1, chloroplastic OS=Arabidopsis thaliana GN=BAS1 PE=1 SV=2	Thioredoxin peroxidase OS=Nicotiana tabacum (Common tobacco) PE=2 SV=2	thioredoxin peroxidase [Nicotiana tabacum]	Ricinus communis peroxiredoxins, prx-1, prx-2, prx-3, putative, mRNA
SaAPX1	Sedum_Unigene_BMK.39722	[P]	Inorganic ion transport and metabolism	Cellular Component: mitochondrion (GO:0005739);; Biological Process: response to oxidative stress (GO:0006979);; Cellular Component: chloroplast (GO:0009507);; Cellular Component: membrane (GO:0016020);; Molecular Function: L-ascorbate peroxidase activity (GO:0016688);; Molecular Function: heme binding (GO:0020037);; Biological Process: oxidation-reduction process (GO:0055114);;	K00434|0.0|vvi:100254009|L-ascorbate peroxidase [EC:1.11.1.11]	sp|Q42592|APXS_ARATH L-ascorbate peroxidase S, chloroplastic/mitochondrial OS=Arabidopsis thaliana GN=APXS PE=1 SV=2	Ascorbate peroxidase GN=MTR_3g088160 OS=Medicago truncatula (Barrel medic) PE=3 SV=1	Ascorbate peroxidase [Medicago truncatula]	PREDICTED: Glycine max L-ascorbate peroxidase T, chloroplastic-like, transcript variant 2 (LOC100784258), mRNA
SaAPX2	Sedum_Unigene_BMK.55448	[P]	Inorganic ion transport and metabolism	Cellular Component: mitochondrion (GO:0005739);; Cellular Component: vacuole (GO:0005773);; Cellular Component: peroxisome (GO:0005777);; Cellular Component: plasma membrane (GO:0005886);; Biological Process: response to oxidative stress (GO:0006979);; Cellular Component: chloroplast envelope (GO:0009941);; Molecular Function: L-ascorbate peroxidase activity (GO:0016688);; Molecular Function: hem…	K00434|1e-178|rcu:RCOM_0491260|L-ascorbate peroxidase [EC:1.11.1.11]	sp|Q42564|APX3_ARATH L-ascorbate peroxidase 3, peroxisomal OS=Arabidopsis thaliana GN=APX3 PE=1 SV=1	L-ascorbate peroxidase 1, cytosolic, putative GN=RCOM_0491260 OS=Ricinus communis (Castor bean) PE=3 SV=1	L-ascorbate peroxidase 1, cytosolic, putative [Ricinus communis]	Mesembryanthemum crystallinum cytosolic ascorbate peroxidase mRNA, complete cds
SaHsfA2a	Sedum_Unigene_BMK.82629	[K]	Transcription	Molecular Function: sequence-specific DNA binding transcription factor activity (GO:0003700);; Molecular Function: protein binding (GO:0005515);; Cellular Component: nucleus (GO:0005634);; Biological Process: protein folding (GO:0006457);; Biological Process: toxin catabolic process (GO:0009407);; Cellular Component: chloroplast (GO:0009507);; Biological Process: response to high light intensity …	--	sp|O80982|HSFA2_ARATH Heat stress transcription factor A-2 OS=Arabidopsis thaliana GN=HSFA2 PE=1 SV=1	Putative uncharacterized protein GN=VITISV_003842 OS=Vitis vinifera (Grape) PE=3 SV=1	hypothetical protein VITISV_003842 [Vitis vinifera]	Capsicum annuum cultivar R9 heat stress transcription factor A2 (HSFA2) mRNA, complete cds
SaHsfA2b	Sedum_Unigene_BMK.56278	--	--	Molecular Function: DNA binding (GO:0003677);; Molecular Function: protein binding (GO:0005515);; Cellular Component: nucleus (GO:0005634);; Cellular Component: cytoplasm (GO:0005737);; Biological Process: protein folding (GO:0006457);; Biological Process: toxin catabolic process (GO:0009407);; Biological Process: response to high light intensity (GO:0009644);; Biological Process: response to chi…	--	sp|O80982|HSFA2_ARATH Heat stress transcription factor A-2 OS=Arabidopsis thaliana GN=HSFA2 PE=1 SV=1	Putative uncharacterized protein GN=VIT_04s0008g01110 OS=Vitis vinifera (Grape) PE=3 SV=1	PREDICTED: heat shock factor protein HSF30-like [Vitis vinifera]	Capsicum annuum cultivar R9 heat stress transcription factor A2 (HSFA2) mRNA, complete cds
SaHsfA4c	Sedum_Unigene_BMK.57297	[K]	Transcription	Molecular Function: DNA binding (GO:0003677);; Biological Process: transcription, DNA-dependent (GO:0006351);; Cellular Component: intracellular part (GO:0044424);;	--	sp|Q94J16|HFA4B_ORYSJ Heat stress transcription factor A-4b OS=Oryza sativa subsp. japonica GN=HSFA4B PE=2 SV=1	HSF domain class transcription factor GN=HSF3 OS=Malus domestica (Apple) PE=2 SV=1	PREDICTED: heat stress transcription factor A-4b [Vitis vinifera]	Populus trichocarpa predicted protein, mRNA
SaHsfA8	Sedum_Unigene_BMK.52501	[K]	Transcription	Molecular Function: DNA binding (GO:0003677);; Molecular Function: protein binding (GO:0005515);; Cellular Component: nucleus (GO:0005634);; Biological Process: response to heat (GO:0009408);;	--	sp|Q9S7U5|HSFA8_ARATH Heat stress transcription factor A-8 OS=Arabidopsis thaliana GN=HSFA8 PE=2 SV=1	Predicted protein GN=POPTRDRAFT_822047 OS=Populus trichocarpa (Western balsam poplar) PE=2 SV=1	predicted protein [Populus trichocarpa]	Solanum lycopersicum genomic DNA, chromosome 8, clone: C08HBa0235H18, complete sequence
SaHsfB2a	Sedum_Unigene_BMK.56136	--	--	--	--	sp|Q6Z9C8|HFB2B_ORYSJ Heat stress transcription factor B-2b OS=Oryza sativa subsp. japonica GN=HSFB2B PE=2 SV=1	Predicted protein OS=Hordeum vulgare var. distichum (Two-rowed barley) PE=2 SV=1	PREDICTED: heat stress transcription factor B-2c-like [Brachypodium distachyon]	Brassica rapa clone S2 heat shock factor 4 mRNA, complete cds
SaHsfB2b	Sedum_Unigene_BMK.25537	[K]	Transcription	Molecular Function: sequence-specific DNA binding transcription factor activity (GO:0003700);; Molecular Function: protein phosphatase inhibitor activity (GO:0004864);; Cellular Component: nucleus (GO:0005634);; Biological Process: regulation of transcription, DNA-dependent (GO:0006355);; Biological Process: response to stress (GO:0006950);; Biological Process: regulation of signal transduction (…	--	sp|Q6Z9C8|HFB2B_ORYSJ Heat stress transcription factor B-2b OS=Oryza sativa subsp. japonica GN=HSFB2B PE=2 SV=1	Putative uncharacterized protein GN=VIT_02s0025g04170 OS=Vitis vinifera (Grape) PE=3 SV=1	HSP transcription factor [Vitis pseudoreticulata]	Solanum lycopersicum genomic DNA, chromosome 8, clone: C08HBa0235H18, complete sequence
SaHsfB2c	Sedum_Unigene_BMK.86517	--	--	Molecular Function: sequence-specific DNA binding transcription factor activity (GO:0003700);; Cellular Component: nucleus (GO:0005634);; Biological Process: response to stress (GO:0006950);; Biological Process: response to abiotic stimulus (GO:0009628);; Biological Process: response to chitin (GO:0010200);; Molecular Function: sequence-specific DNA binding (GO:0043565);; Biological Process: nega…	--	sp|Q9T0D3|HFB2B_ARATH Heat stress transcription factor B-2b OS=Arabidopsis thaliana GN=HSFB2B PE=2 SV=1	Heat stress transcription factor B-2b GN=MTR_5g010680 OS=Medicago truncatula (Barrel medic) PE=2 SV=1	unknown [Medicago truncatula]	--
SaHsfB2e	Sedum_Unigene_BMK.47679	--	--	Molecular Function: sequence-specific DNA binding transcription factor activity (GO:0003700);; Molecular Function: protein binding (GO:0005515);; Cellular Component: nucleus (GO:0005634);; Biological Process: regulation of transcription, DNA-dependent (GO:0006355);; Biological Process: response to heat (GO:0009408);; Molecular Function: sequence-specific DNA binding (GO:0043565);;	--	sp|P41151|HFA1A_ARATH Heat stress transcription factor A-1a OS=Arabidopsis thaliana GN=HSFA1A PE=1 SV=2	Putative uncharacterized protein GN=VIT_02s0012g01810 OS=Vitis vinifera (Grape) PE=3 SV=1	PREDICTED: heat shock factor protein HSF8-like [Vitis vinifera]	Arabidopsis thaliana chromosome 3, complete sequence
SaHsfB2f	Sedum_Unigene_BMK.43939	[K]	Transcription	Molecular Function: sequence-specific DNA binding transcription factor activity (GO:0003700);; Molecular Function: protein binding (GO:0005515);; Cellular Component: nucleus (GO:0005634);; Biological Process: protein folding (GO:0006457);; Biological Process: toxin catabolic process (GO:0009407);; Cellular Component: chloroplast (GO:0009507);; Biological Process: response to high light intensity …	--	sp|O80982|HSFA2_ARATH Heat stress transcription factor A-2 OS=Arabidopsis thaliana GN=HSFA2 PE=1 SV=1	Putative uncharacterized protein GN=VITISV_003842 OS=Vitis vinifera (Grape) PE=3 SV=1	hypothetical protein VITISV_003842 [Vitis vinifera]	Vitis vinifera cultivar Cabernet Sauvignon heat shock transcription factor A2 (HsfA2) mRNA, complete cds
SaHsfB4a	Sedum_Unigene_BMK.59521	--	--	Biological Process: response to stress (GO:0006950);; Biological Process: asymmetric cell division (GO:0008356);;	--	sp|Q9C635|HSFB4_ARATH Heat stress transcription factor B-4 OS=Arabidopsis thaliana GN=HSFB4 PE=2 SV=1	DNA binding protein, putative GN=RCOM_1590070 OS=Ricinus communis (Castor bean) PE=3 SV=1	DNA binding protein, putative [Ricinus communis]	Malus x domestica HSF domain class transcription factor (HSF8) mRNA, complete cds
SaHsfC1a	Sedum_Unigene_BMK.38661	[K]	Transcription	Molecular Function: DNA binding (GO:0003677);; Biological Process: transcription, DNA-dependent (GO:0006351);;	--	sp|Q9LV52|HSFC1_ARATH Heat stress transcription factor C-1 OS=Arabidopsis thaliana GN=HSFC1 PE=2 SV=1	Putative uncharacterized protein GN=VIT_11s0016g03940 OS=Vitis vinifera (Grape) PE=3 SV=1	PREDICTED: heat stress transcription factor C-1 [Vitis vinifera]	Arabidopsis thaliana chromosome 5, complete sequence
SaHsp17.2-1	Sedum_Unigene_BMK.50065	[O]	Posttranslational modification, protein turnover, chaperones	Biological Process: protein folding (GO:0006457);; Biological Process: hyperosmotic response (GO:0006972);; Biological Process: response to heat (GO:0009408);; Biological Process: response to high light intensity (GO:0009644);; Biological Process: response to hydrogen peroxide (GO:0042542);; Molecular Function: unfolded protein binding (GO:0051082);;	--	sp|P05477|HSP21_SOYBN 17.9 kDa class II heat shock protein OS=Glycine max GN=HSP17.9-D PE=3 SV=1	Putative uncharacterized protein GN=VIT_04s0008g01490 OS=Vitis vinifera (Grape) PE=3 SV=1	hypothetical protein VITISV_012137 [Vitis vinifera]	Populus trichocarpa predicted protein, mRNA
SaHsp17.2-2	Sedum_Unigene_BMK.55692	[O]	Posttranslational modification, protein turnover, chaperones	Biological Process: response to stress (GO:0006950);;	--	sp|P19242|HSP21_PEA 17.1 kDa class II heat shock protein OS=Pisum sativum GN=HSP17.7 PE=2 SV=1	Putative uncharacterized protein GN=VIT_04s0008g01490 OS=Vitis vinifera (Grape) PE=3 SV=1	hypothetical protein VITISV_012137 [Vitis vinifera]	PREDICTED: Vitis vinifera 17.9 kDa class II heat shock protein-like (LOC100854120), mRNA
SaHsp17.3-1	Sedum_Unigene_BMK.7569	[O]	Posttranslational modification, protein turnover, chaperones	Biological Process: protein folding (GO:0006457);; Biological Process: hyperosmotic response (GO:0006972);; Biological Process: response to heat (GO:0009408);; Biological Process: response to high light intensity (GO:0009644);; Biological Process: response to hydrogen peroxide (GO:0042542);; Molecular Function: unfolded protein binding (GO:0051082);;	--	sp|P19242|HSP21_PEA 17.1 kDa class II heat shock protein OS=Pisum sativum GN=HSP17.7 PE=2 SV=1	Putative uncharacterized protein GN=VITISV_043274 OS=Vitis vinifera (Grape) PE=3 SV=1	hypothetical protein VITISV_043274 [Vitis vinifera]	Prunus salicina CII small heat shock protein 1 mRNA, complete cds
SaHsp17.3-2	Sedum_Unigene_BMK.62896	--	--	Biological Process: response to stimulus (GO:0050896);;	--	sp|O82012|HSP12_SOLPE 17.6 kDa class I heat shock protein OS=Solanum peruvianum PE=2 SV=1	Putative uncharacterized protein GN=VIT_19s0085g01050 OS=Vitis vinifera (Grape) PE=3 SV=1	PREDICTED: 17.6 kDa class I heat shock protein 3 [Vitis vinifera]	--
SaHsp17.4-1	Sedum_Unigene_BMK.62886	[O]	Posttranslational modification, protein turnover, chaperones	Cellular Component: cytoplasm (GO:0005737);; Biological Process: protein folding (GO:0006457);; Biological Process: response to heat (GO:0009408);; Biological Process: response to high light intensity (GO:0009644);; Biological Process: response to hydrogen peroxide (GO:0042542);;	--	sp|Q9SYG1|HS174_ARATH 17.4 kDa class III heat shock protein OS=Arabidopsis thaliana GN=HSP17.4B PE=2 SV=1	Predicted protein GN=POPTRDRAFT_712318 OS=Populus trichocarpa (Western balsam poplar) PE=3 SV=1	predicted protein [Populus trichocarpa]	--
SaHsp17.4-2	Sedum_Unigene_BMK.51714	--	--	Cellular Component: cytoplasm (GO:0005737);; Biological Process: protein folding (GO:0006457);; Biological Process: response to heat (GO:0009408);; Biological Process: response to high light intensity (GO:0009644);; Biological Process: response to hydrogen peroxide (GO:0042542);;	--	sp|Q9SYG1|HS174_ARATH 17.4 kDa class III heat shock protein OS=Arabidopsis thaliana GN=HSP17.4B PE=2 SV=1	Putative uncharacterized protein GN=VIT_09s0002g00640 OS=Vitis vinifera (Grape) PE=3 SV=1	PREDICTED: 17.4 kDa class III heat shock protein [Vitis vinifera]	Zea mays clone 20630 mRNA sequence
SaHsp17.5	Sedum_Unigene_BMK.59573				15.4 kDa class V heat shock protein-like; K13993 HSP20 family protein (A)	17.5 kDa class I heat shock protein OS=Glycine max GN=HSP17.5-E PE=3 SV=1
SaHsp17.6	Sedum_Unigene_BMK.21842	[O]	Posttranslational modification, protein turnover, chaperones	Cellular Component: cytoplasm (GO:0005737);; Biological Process: response to heat (GO:0009408);;	K13993|2e-80|rcu:RCOM_0450640|HSP20 family protein	sp|P19036|HSP17_ARATH 17.4 kDa class I heat shock protein OS=Arabidopsis thaliana GN=HSP17.4A PE=1 SV=2	18.6 kDa heat-shock protein OS=Helianthus annuus (Common sunflower) PE=3 SV=1	HSP18.1A [Citrullus lanatus]	Helianthus annuus 18.6 kDa heat-shock protein gene, complete cds
SaHsp21	Sedum_Unigene_BMK.82882	[O]	Posttranslational modification, protein turnover, chaperones	Biological Process: response to stress (GO:0006950);; Cellular Component: plastid (GO:0009536);;	K13993|3e-86|pop:POPTR_1095126|HSP20 family protein	sp|P30222|HS22C_PETHY Small heat shock protein, chloroplastic OS=Petunia hybrida GN=HSP22 PE=2 SV=1	Predicted protein GN=POPTRDRAFT_1095126 OS=Populus trichocarpa (Western balsam poplar) PE=3 SV=1	predicted protein [Populus trichocarpa]	Fragaria x ananassa heat shock protein mRNA, partial cds
SaHsp22	Sedum_Unigene_BMK.21244	[O]	Posttranslational modification, protein turnover, chaperones	Cellular Component: endoplasmic reticulum lumen (GO:0005788);; Biological Process: protein folding (GO:0006457);; Biological Process: response to heat (GO:0009408);; Cellular Component: chloroplast (GO:0009507);; Biological Process: response to high light intensity (GO:0009644);; Biological Process: response to hydrogen peroxide (GO:0042542);;	K13993|1e-57|rcu:RCOM_0867480|HSP20 family protein	sp|Q38806|HSP22_ARATH 22.0 kDa heat shock protein OS=Arabidopsis thaliana GN=HSP22.0 PE=2 SV=1	Heat-shock protein, putative GN=RCOM_0867480 OS=Ricinus communis (Castor bean) PE=3 SV=1	heat-shock protein, putative [Ricinus communis]	Brassica oleracea HSP22 (HSP22) gene, complete cds
SaHsp22.7	Sedum_Unigene_BMK.35307	[O]	Posttranslational modification, protein turnover, chaperones	--	K13993|2e-56|pop:POPTR_823806|HSP20 family protein	sp|P30236|HSP41_SOYBN 22.0 kDa class IV heat shock protein OS=Glycine max GN=HSP22.0 PE=3 SV=1	Putative uncharacterized protein OS=Glycine max (Soybean) PE=2 SV=1	uncharacterized protein LOC100526965 precursor [Glycine max]	--
SaHsp23.6	Sedum_Unigene_BMK.49835	--	--	Cellular Component: autophagic vacuole (GO:0005776);; Biological Process: cellular response to starvation (GO:0009267);; Cellular Component: plastid (GO:0009536);; Cellular Component: membrane (GO:0016020);;	--	sp|P11890|HS23C_CHERU Small heat shock protein, chloroplastic OS=Chenopodium rubrum GN=HSP23 PE=2 SV=1	Mitochondrial small heat shock protein GN=LEMTSHP OS=Solanum lycopersicum (Tomato) PE=2 SV=1	mitochondrial small heat shock protein [Solanum lycopersicum]	Ricinus communis gaba(A) receptor-associated protein, putative, mRNA
SaHsp70-1	Sedum_Unigene_BMK.22740	[O]	Posttranslational modification, protein turnover, chaperones	Molecular Function: ATP binding (GO:0005524);; Cellular Component: nucleus (GO:0005634);; Cellular Component: mitochondrion (GO:0005739);; Biological Process: protein folding (GO:0006457);; Biological Process: response to heat (GO:0009408);; Biological Process: response to cold (GO:0009409);; Cellular Component: chloroplast stroma (GO:0009570);; Cellular Component: thylakoid (GO:0009579);; Cellul…	--	sp|Q02028|HSP7S_PEA Stromal 70 kDa heat shock-related protein, chloroplastic OS=Pisum sativum GN=HSP70 PE=2 SV=1	Heat shock protein, putative GN=RCOM_0759010 OS=Ricinus communis (Castor bean) PE=3 SV=1	unnamed protein product [Vitis vinifera]	Glycine max cDNA, clone: GMFL01-06-M04
SaHsp70-2	Sedum_Unigene_BMK.36057	[O]	Posttranslational modification, protein turnover, chaperones	Molecular Function: ATP binding (GO:0005524);; Cellular Component: cell wall (GO:0005618);; Cellular Component: mitochondrion (GO:0005739);; Cellular Component: plasma membrane (GO:0005886);; Biological Process: protein folding (GO:0006457);; Biological Process: response to heat (GO:0009408);; Cellular Component: chloroplast (GO:0009507);; Biological Process: response to virus (GO:0009615);; Biol…	--	sp|Q01899|HSP7M_PHAVU Heat shock 70 kDa protein, mitochondrial OS=Phaseolus vulgaris PE=2 SV=1	Putative uncharacterized protein GN=VIT_03s0097g00530 OS=Vitis vinifera (Grape) PE=3 SV=1	HSP68=68 kda heat-stress DnaK homolog [Lycopersicon peruvianum=tomatoes, Peptide Mitochondrial Partial, 580 aa]	PREDICTED: Vitis vinifera heat shock 70 kDa protein, mitochondrial-like (LOC100250929), mRNA
SaHsp70-3	Sedum_Unigene_BMK.44941	[O]	Posttranslational modification, protein turnover, chaperones	Molecular Function: ATP binding (GO:0005524);; Cellular Component: cell wall (GO:0005618);; Cellular Component: mitochondrial matrix (GO:0005759);; Cellular Component: vacuolar membrane (GO:0005774);; Cellular Component: Golgi apparatus (GO:0005794);; Cellular Component: plasma membrane (GO:0005886);; Biological Process: protein folding (GO:0006457);; Biological Process: response to heat (GO:0009…	K04043|0.0|vvi:100250929|molecular chaperone DnaK	sp|Q01899|HSP7M_PHAVU Heat shock 70 kDa protein, mitochondrial OS=Phaseolus vulgaris PE=2 SV=1	Putative uncharacterized protein GN=VIT_03s0097g00530 OS=Vitis vinifera (Grape) PE=3 SV=1	PREDICTED: heat shock 70 kDa protein, mitochondrial-like [Vitis vinifera]	PREDICTED: Vitis vinifera heat shock 70 kDa protein, mitochondrial-like (LOC100250929), mRNA
SaHsp70-4	Sedum_Unigene_BMK.56455	[O]	Posttranslational modification, protein turnover, chaperones	Molecular Function: ATP binding (GO:0005524);; Cellular Component: cell wall (GO:0005618);; Cellular Component: nucleus (GO:0005634);; Cellular Component: cytosol (GO:0005829);; Cellular Component: plasma membrane (GO:0005886);; Biological Process: protein folding (GO:0006457);; Biological Process: response to heat (GO:0009408);; Cellular Component: plasmodesma (GO:0009506);; Molecular Function: …	K09489|0.0|rcu:RCOM_0980870|heat shock 70kDa protein 4	sp|Q94738|HSP97_STRFN 97 kDa heat shock protein OS=Strongylocentrotus franciscanus GN=HSP110 PE=2 SV=1	Putative uncharacterized protein GN=VIT_09s0002g04680 OS=Vitis vinifera (Grape) PE=3 SV=1	PREDICTED: 97 kDa heat shock protein-like [Vitis vinifera]	Ricinus communis Heat shock 70 kDa protein, putative, mRNA
SaHsp70-5	Sedum_Unigene_BMK.59933	[O]	Posttranslational modification, protein turnover, chaperones	Molecular Function: ATP binding (GO:0005524);; Cellular Component: cell wall (GO:0005618);; Cellular Component: nucleus (GO:0005634);; Cellular Component: cytosol (GO:0005829);; Cellular Component: plasma membrane (GO:0005886);; Biological Process: protein folding (GO:0006457);; Biological Process: response to heat (GO:0009408);; Cellular Component: plasmodesma (GO:0009506);; Molecular Function: …	--	sp|Q94738|HSP97_STRFN 97 kDa heat shock protein OS=Strongylocentrotus franciscanus GN=HSP110 PE=2 SV=1	Putative uncharacterized protein GN=VIT_09s0002g04680 OS=Vitis vinifera (Grape) PE=3 SV=1	PREDICTED: 97 kDa heat shock protein-like [Vitis vinifera]	Ricinus communis Heat shock 70 kDa protein, putative, mRNA
SaHsp70-6	Sedum_Unigene_BMK.83205	[O]	Posttranslational modification, protein turnover, chaperones	Molecular Function: ATP binding (GO:0005524);; Cellular Component: nucleus (GO:0005634);; Cellular Component: mitochondrion (GO:0005739);; Biological Process: protein folding (GO:0006457);; Biological Process: response to heat (GO:0009408);; Biological Process: response to cold (GO:0009409);; Cellular Component: chloroplast stroma (GO:0009570);; Cellular Component: thylakoid (GO:0009579);; Biolog…	--	sp|Q02028|HSP7S_PEA Stromal 70 kDa heat shock-related protein, chloroplastic OS=Pisum sativum GN=HSP70 PE=2 SV=1	Putative uncharacterized protein GN=VIT_17s0000g03310 OS=Vitis vinifera (Grape) PE=3 SV=1	PREDICTED: stromal 70 kDa heat shock-related protein, chloroplastic-like [Vitis vinifera]	Ricinus communis heat shock protein, putative, mRNA
SaHsp90	Sedum_Unigene_BMK.59514	[O]	Posttranslational modification, protein turnover, chaperones	Molecular Function: ATP binding (GO:0005524);; Cellular Component: mitochondrion (GO:0005739);; Cellular Component: vacuolar membrane (GO:0005774);; Cellular Component: cytosol (GO:0005829);; Cellular Component: plasma membrane (GO:0005886);; Biological Process: protein folding (GO:0006457);; Biological Process: response to heat (GO:0009408);; Biological Process: response to water deprivation (GO…	K04079|0.0|vvi:100264968|molecular chaperone HtpG	sp|P27323|HS901_ARATH Heat shock protein 90-1 OS=Arabidopsis thaliana GN=HSP90-1 PE=1 SV=3	Putative uncharacterized protein GN=VIT_01s0010g00680 OS=Vitis vinifera (Grape) PE=3 SV=1	PREDICTED: heat shock protein 83-like [Vitis vinifera]	PREDICTED: Vitis vinifera heat shock protein 83-like (LOC100264968), mRNA
SaPOD1	Sedum_Unigene_BMK.21041	--	--	Molecular Function: peroxidase activity (GO:0004601);; Cellular Component: extracellular region (GO:0005576);; Cellular Component: cytoplasmic membrane-bounded vesicle (GO:0016023);; Molecular Function: heme binding (GO:0020037);; Biological Process: hydrogen peroxide catabolic process (GO:0042744);; Molecular Function: metal ion binding (GO:0046872);; Biological Process: oxidation-reduction proc…	--	sp|P22195|PER1_ARAHY Cationic peroxidase 1 OS=Arachis hypogaea GN=PNC1 PE=1 SV=2	Class III peroxidase GN=POX5 OS=Gossypium hirsutum (Upland cotton) PE=2 SV=1	PREDICTED: cationic peroxidase 1-like [Glycine max]	Lotus japonicus clone JCVI-FLLj-4B9 unknown mRNA
SaPOD10	Sedum_Unigene_BMK.84904	--	--	Molecular Function: peroxidase activity (GO:0004601);; Cellular Component: extracellular region (GO:0005576);; Biological Process: polyamine catabolic process (GO:0006598);; Biological Process: response to oxidative stress (GO:0006979);; Biological Process: phenylpropanoid metabolic process (GO:0009698);; Biological Process: response to nitrate (GO:0010167);; Biological Process: nitrate transport…	K00430|1e-158|rcu:RCOM_1176840|peroxidase [EC:1.11.1.7]	sp|Q9SZB9|PER47_ARATH Peroxidase 47 OS=Arabidopsis thaliana GN=PER47 PE=2 SV=1	Peroxidase 47, putative GN=RCOM_1176840 OS=Ricinus communis (Castor bean) PE=3 SV=1	Peroxidase 47 precursor, putative [Ricinus communis]	Solanum lycopersicum cDNA, clone: LEFL1071AG10, HTC in leaf
SaPOD11	Sedum_Unigene_BMK.11158	--	--	Molecular Function: peroxidase activity (GO:0004601);; Cellular Component: extracellular region (GO:0005576);; Biological Process: response to oxidative stress (GO:0006979);; Cellular Component: cytoplasmic membrane-bounded vesicle (GO:0016023);; Molecular Function: heme binding (GO:0020037);; Molecular Function: metal ion binding (GO:0046872);; Biological Process: oxidation-reduction process (GO…	K00430|1e-166|vvi:100261517|peroxidase [EC:1.11.1.7]	sp|Q96519|PER11_ARATH Peroxidase 11 OS=Arabidopsis thaliana GN=PER11 PE=1 SV=1	Putative uncharacterized protein GN=VIT_01s0010g01090 OS=Vitis vinifera (Grape) PE=3 SV=1	PREDICTED: peroxidase 11-like [Glycine max]	Zinnia elegans partial mRNA for putative peroxidase (pod gene), clone ZepSH4
SaPOD2	Sedum_Unigene_BMK.22844	--	--	Molecular Function: peroxidase activity (GO:0004601);; Biological Process: response to oxidative stress (GO:0006979);; Molecular Function: heme binding (GO:0020037);; Molecular Function: metal ion binding (GO:0046872);; Biological Process: oxidation-reduction process (GO:0055114);;	--	sp|P22195|PER1_ARAHY Cationic peroxidase 1 OS=Arachis hypogaea GN=PNC1 PE=1 SV=2	Putative uncharacterized protein GN=VIT_08s0058g00990 OS=Vitis vinifera (Grape) PE=3 SV=1	PREDICTED: cationic peroxidase 1 [Vitis vinifera]	Arabidopsis thaliana clone 33626 mRNA, complete sequence
SaPOD3	Sedum_Unigene_BMK.39512	--	--	Molecular Function: peroxidase activity (GO:0004601);; Cellular Component: extracellular region (GO:0005576);; Biological Process: response to oxidative stress (GO:0006979);; Molecular Function: heme binding (GO:0020037);; Molecular Function: metal ion binding (GO:0046872);; Biological Process: oxidation-reduction process (GO:0055114);;	K00430|0.0|rcu:RCOM_0533480|peroxidase [EC:1.11.1.7]	sp|Q9FJZ9|PER72_ARATH Peroxidase 72 OS=Arabidopsis thaliana GN=PER72 PE=1 SV=1	Peroxidase 72, putative GN=RCOM_0533480 OS=Ricinus communis (Castor bean) PE=3 SV=1	Peroxidase 72 precursor, putative [Ricinus communis]	Medicago truncatula Peroxidase (MTR_8g076820) mRNA, complete cds
SaPOD4	Sedum_Unigene_BMK.44721	--	--	Molecular Function: peroxidase activity (GO:0004601);; Biological Process: response to oxidative stress (GO:0006979);; Cellular Component: cytoplasmic membrane-bounded vesicle (GO:0016023);; Molecular Function: heme binding (GO:0020037);; Molecular Function: metal ion binding (GO:0046872);; Biological Process: oxidation-reduction process (GO:0055114);;	--	sp|P22195|PER1_ARAHY Cationic peroxidase 1 OS=Arachis hypogaea GN=PNC1 PE=1 SV=2	Putative uncharacterized protein GN=VIT_08s0058g00990 OS=Vitis vinifera (Grape) PE=3 SV=1	PREDICTED: cationic peroxidase 1 [Vitis vinifera]	PREDICTED: Glycine max cationic peroxidase 1-like, transcript variant 3 (LOC100812820), mRNA
SaPOD5	Sedum_Unigene_BMK.47932	--	--	Molecular Function: peroxidase activity (GO:0004601);; Cellular Component: extracellular region (GO:0005576);; Biological Process: mRNA processing (GO:0006397);; Biological Process: response to oxidative stress (GO:0006979);; Molecular Function: hydrolase activity, acting on ester bonds (GO:0016788);; Molecular Function: heme binding (GO:0020037);; Molecular Function: metal ion binding (GO:004687…	--	sp|Q9SK52|PER18_ARATH Peroxidase 18 OS=Arabidopsis thaliana GN=PER18 PE=2 SV=1	Class III peroxidase GN=POX3 OS=Gossypium hirsutum (Upland cotton) PE=2 SV=1	class III peroxidase [Gossypium hirsutum]	Panax ginseng mRNA for peroxidase, complete cds
SaPOD6	Sedum_Unigene_BMK.51767			GO:0004601; peroxidase activity; Molecular Function::GO:0006979; response to oxidative stress; Biological Process::GO:0020037; heme binding; Molecular Function::GO:0055114; oxidation-reduction process; Biological Process	peroxidase 4-like; K00430 peroxidase [EC:1.11.1.7] (A)	Peroxidase 52 OS=Arabidopsis thaliana GN=PER52 PE=2 SV=1
SaPOD7	Sedum_Unigene_BMK.52131	--	--	Molecular Function: peroxidase activity (GO:0004601);; Biological Process: response to oxidative stress (GO:0006979);; Molecular Function: heme binding (GO:0020037);; Molecular Function: metal ion binding (GO:0046872);; Biological Process: oxidation-reduction process (GO:0055114);;	--	sp|Q9FLC0|PER52_ARATH Peroxidase 52 OS=Arabidopsis thaliana GN=PER52 PE=2 SV=1	Bacterial-induced peroxidase (Precursor) OS=Gossypium hirsutum (Upland cotton) PE=2 SV=1	PREDICTED: peroxidase 4-like [Glycine max]	Medicago truncatula Peroxidase (MTR_2g084020) mRNA, complete cds
SaPOD8	Sedum_Unigene_BMK.61145	[E]	Amino acid transport and metabolism	Biological Process: respiratory burst involved in defense response (GO:0002679);; Molecular Function: glutamate-ammonia ligase activity (GO:0004356);; Molecular Function: ATP binding (GO:0005524);; Cellular Component: cytosol (GO:0005829);; Biological Process: glutamine biosynthetic process (GO:0006542);; Biological Process: tryptophan catabolic process (GO:0006569);; Molecular Function: microtub…	--	sp|P38094|FLUG_EMENI Protein fluG OS=Emericella nidulans GN=fluG PE=1 SV=1	Putative uncharacterized protein GN=VIT_08s0007g04670 OS=Vitis vinifera (Grape) PE=3 SV=1	PREDICTED: protein fluG-like [Vitis vinifera]	PREDICTED: Vitis vinifera protein fluG-like (LOC100265821), mRNA
SaPOD9	Sedum_Unigene_BMK.83292	--	--	Molecular Function: peroxidase activity (GO:0004601);; Cellular Component: vacuole (GO:0005773);; Biological Process: response to oxidative stress (GO:0006979);; Cellular Component: plant-type cell wall (GO:0009505);; Cellular Component: membrane (GO:0016020);; Molecular Function: heme binding (GO:0020037);; Molecular Function: metal ion binding (GO:0046872);; Biological Process: oxidation-reduct…	K00430|1e-176|pop:POPTR_830144|peroxidase [EC:1.11.1.7]	sp|Q96520|PER12_ARATH Peroxidase 12 OS=Arabidopsis thaliana GN=PER12 PE=1 SV=1	Peroxidase GN=PER9-6 OS=Nicotiana tabacum (Common tobacco) PE=2 SV=1	PREDICTED: peroxidase 12-like [Glycine max]	Copaifera officinalis glutathione peroxidase mRNA, complete cds
SaRboh	Sedum_Unigene_BMK.62537	--	--	Molecular Function: peroxidase activity (GO:0004601);; Molecular Function: iron ion binding (GO:0005506);; Molecular Function: calcium ion binding (GO:0005509);; Cellular Component: nucleus (GO:0005634);; Cellular Component: vacuole (GO:0005773);; Cellular Component: Golgi apparatus (GO:0005794);; Cellular Component: integral to plasma membrane (GO:0005887);; Biological Process: osmosensory signa…	K13447|0.0|vvi:100262614|respiratory burst oxidase [EC:1.6.3.- 1.11.1.-]	sp|Q9FIJ0|RBOHD_ARATH Respiratory burst oxidase homolog protein D OS=Arabidopsis thaliana GN=RBOHD PE=1 SV=1	Putative uncharacterized protein GN=VIT_01s0150g00440 OS=Vitis vinifera (Grape) PE=4 SV=1	PREDICTED: respiratory burst oxidase homolog protein C-like [Vitis vinifera]	Populus trichocarpa predicted protein, mRNA
SaSOD1	Sedum_Unigene_BMK.44398	[P]	Inorganic ion transport and metabolism	Molecular Function: superoxide dismutase activity (GO:0004784);; Molecular Function: copper ion binding (GO:0005507);; Cellular Component: mitochondrial matrix (GO:0005759);; Biological Process: response to salt stress (GO:0009651);; Biological Process: embryo development ending in seed dormancy (GO:0009793);; Biological Process: response to zinc ion (GO:0010043);; Biological Process: removal of …	K04564|1e-129|vvi:100233137|superoxide dismutase, Fe-Mn family [EC:1.15.1.1]	sp|Q9SM64|SODM_PRUPE Superoxide dismutase [Mn], mitochondrial OS=Prunus persica GN=SOD PE=2 SV=1	Superoxide dismutase OS=Glycine max (Soybean) PE=2 SV=1	anganese superoxide dismutase [Sesamum indicum]	Prunus persica cultivar Premier Honey Peach chloroplast Mn-superoxide dismutase 1B-d mRNA, complete cds; nuclear gene for chloroplast product
SaSOD2	Sedum_Unigene_BMK.21753	[P]	Inorganic ion transport and metabolism	Molecular Function: superoxide dismutase activity (GO:0004784);; Cellular Component: chloroplast (GO:0009507);; Cellular Component: thylakoid (GO:0009579);; Biological Process: removal of superoxide radicals (GO:0019430);; Cellular Component: plastid nucleoid (GO:0042646);; Molecular Function: metal ion binding (GO:0046872);; Biological Process: oxidation-reduction process (GO:0055114);;	--	sp|P22302|SODF_NICPL Superoxide dismutase [Fe], chloroplastic (Fragment) OS=Nicotiana plumbaginifolia GN=SODB PE=2 SV=1	Superoxide dismutase GN=VIT_10s0042g00100 OS=Vitis vinifera (Grape) PE=3 SV=1	PREDICTED: superoxide dismutase [Fe], chloroplastic [Vitis vinifera]	Vitis vinifera clone SS0ABG48YB18
SaSRX	Sedum_Unigene_BMK.51830	[R]	General function prediction only	Molecular Function: DNA binding (GO:0003677);; Cellular Component: mitochondrion (GO:0005739);; Biological Process: response to oxidative stress (GO:0006979);; Cellular Component: chloroplast (GO:0009507);; Molecular Function: sulfiredoxin activity (GO:0032542);; Biological Process: oxidation-reduction process (GO:0055114);;	--	sp|Q9VX10|SRX_DROME Putative sulfiredoxin OS=Drosophila melanogaster GN=CG6762 PE=1 SV=1	Putative uncharacterized protein OS=Glycine max (Soybean) PE=2 SV=1	unknown [Lotus japonicus]	Lycopersicon esculentum clone 134867R, mRNA sequence
